# Supplementary material for: Gut fungal profiles reveal phylosymbiosis and codiversification across humans and nonhuman primates
Source: PLoS Biol. 2025 Sep 22;23(9):e3003390. doi: 10.1371/journal.pbio.3003390 (PMC12453195; doi:10.1371/journal.pbio.3003390)
Supplement: S1 Table — (XLSX) [file pbio.3003390.s006.xlsx]

## Sheet: Sheet1
Host Species	Citation	Country	Region	LatLong	Sampling_Season	Sequencer	Sample_Storage	SRA_Accession
Procolobus gordonorum and Papio cynocephalus	Barelli 2020 mSystems	Tanzania	Udzungwa Mountains National Park	36.97973468,-7.80852612	summer (june-august)	MiSeq	fecal_ethanol	PRJEB37770
Indri Indri	Borruso 2021 Fungal Microbiology	Madagascar	Maromizaha forest	latitude 18° 57′ S and 19° 00′ S, longitude 48° 26′ E and 48° 31′ E	winter (december)	MiSeq	fecal_RNAlater	PRJEB39443
gorilla gorilla, gorilla beringei, pan troglodytes schweinfurthii, homo sapien, cercocilibus agilis	Sharma 2022 NPJ Biofilms	gorilla gorilla, cercocebus agilis, and homo sapiens: Central African Republic pan troglodytes and gorilla beringei: Uganda	gorilla gorilla, cercocebus agilis, and homo sapiens: Dzanga Sangha Protected Areas pan troglodytes: Bulindi gorilla beringei: Bwindi Impenetrable National Park	varied	varied	MiSeq	fecal_RNAlater	PRJNA686661
