# Supplementary material for: Gut fungal profiles reveal phylosymbiosis and codiversification across humans and nonhuman primates
Source: PLoS Biol. 2025 Sep 22;23(9):e3003390. doi: 10.1371/journal.pbio.3003390 (PMC12453195; doi:10.1371/journal.pbio.3003390)
Supplement: S2 Table — (XLSX) [file pbio.3003390.s007.xlsx]

## Sheet: Sheet1
General_phylogeny	Common_name	Family	Genus	Species	Accession
Lemur	indri	Indriidae	indri	indri indri	PRJEB39443
Ape	gorilla	Hominidae	gorilla	gorilla gorilla	PRJNA686661
Ape	gorilla	Hominidae	gorilla	gorilla beringei	PRJNA686661
Ape	chimpanzee	Hominidae	pan	pan troglodytes schweinfurthii	PRJNA686661
Ape	human	Hominidae	homo	homo sapiens	PRJNA686661
Old_World	agile mangabey	Cercopithecidae	cercocebus	cercocebus agilis	PRJNA686661
Old_World	red colobus	Cercopithecidae	procolobus	procolobus gordonorum	PRJEB37770
Old_World	baboon	Cercopithecidae	papio	papio cynocephalus	PRJEB37770
