# Supplementary material for: Gut fungal profiles reveal phylosymbiosis and codiversification across humans and nonhuman primates
Source: PLoS Biol. 2025 Sep 22;23(9):e3003390. doi: 10.1371/journal.pbio.3003390 (PMC12453195; doi:10.1371/journal.pbio.3003390)
Supplement: S3 Table — (XLSX) [file pbio.3003390.s008.xlsx]

## Sheet: Sheet1
Accession	Species	Country	Region	Sampling_Season
PRJNA686661	gorilla gorilla	Central African Republic	Dzanga Sangha Protected Areas	dry
PRJNA686661	cercocebus agilis	Central African Republic	Dzanga Sangha Protected Areas	transition between dry and wet
PRJNA686661	homo sapiens	Central African Republic	Dzanga Sangha Protected Areas	unknown
PRJNA686661	pan troglodytes schweinfurthii	Uganda	Bulindi	unknown
PRJNA686661	gorilla beringei	Uganda	Bwindi Impenetrable National Park	august
