# Supplementary material for: Gut fungal profiles reveal phylosymbiosis and codiversification across humans and nonhuman primates
Source: PLoS Biol. 2025 Sep 22;23(9):e3003390. doi: 10.1371/journal.pbio.3003390 (PMC12453195; doi:10.1371/journal.pbio.3003390)
Supplement: S4 Table — (XLSX) [file pbio.3003390.s009.xlsx]

## Sheet: Sheet1
Comparison	R2	F	P
C. agilis v P. troglodytes	0.0835	2	<0.001
C. agilis v G. gorilla	0.045	1.65	<0.001
C. agilis v H. sapiens	0.063	2.84	<0.001
C. agilis v G. beringei	0.054	1.71	<0.001
C. agilis v I. indri	0.09	2.18	<0.001
C. agilis v P. cynocephalus	0.05	2.45	<0.001
C. agilis v P. gordonum	0.056	2.11	<0.001
P. troglodytes v G. gorilla	0.049	1.87	<0.001
P. troglodytes v H. sapiens	0.077	3.65	<0.001
P. troglodytes v G. beringei	0.06	2.12	<0.001
P. troglodytes v I. indri	0.94	2.39	<0.001
P. troglodytes v P. cynocephalus	0.057	3.08	<0.001
P. troglodytes v P. gordonum	0.06	2.5	<0.001
G. gorilla v H. sapiens	0.07	4.38	<0.001
G. gorilla v G. beringei	0.04	1.94	<0.001
G. gorilla v I. indri	0.07	2.74	<0.001
G. gorilla v P. cynocephalus	0.06	3.9	<0.001
G. gorilla v P. gordonum	0.058	3.1	<0.001
H. sapiens v G. beringei	0.06	3.37	<0.001
H. sapiens v I. indri	0.083	3.92	<0.001
H. sapiens v P. cynocephalus	0.076	5.88	<0.001
H. sapiens v P. gordonum	0.076	4.73	<0.001
G. beringei v I. indri	0.067	2.21	<0.001
G. beringei v P. cynocephalus	0.039	2.41	<0.001
G. beringei v P. gordonum	0.045	2.16	<0.001
I. indri v P. cynocephalus	0.05	2.8	<0.001
I. indri v P. gordonum	0.06	2.34	<0.001
P. cynocephalus v P. gordonum	0.037	2.52	<0.001
