# Supplementary material for: Gut fungal profiles reveal phylosymbiosis and codiversification across humans and nonhuman primates
Source: PLoS Biol. 2025 Sep 22;23(9):e3003390. doi: 10.1371/journal.pbio.3003390 (PMC12453195; doi:10.1371/journal.pbio.3003390)
Supplement: S5 Table — (XLSX) [file pbio.3003390.s010.xlsx]

## Sheet: Sheet1
Host species	n_Between	n_Within	mean_Between	mean_Within	ci_Between	ci_Within	Pval
G. beringei	3402	210	0.994	0.983	0.001	0.008	0
P. cynocephalus	5720	780	0.993	0.953	0.001	0.005	0
P. gordonum	4212	351	0.992	0.964	0.001	0.005	0
C. agilis	1892	55	0.991	0.961	0.001	0.009	0
G. gorilla	4082	325	0.99	0.953	0.001	0.006	0
I. indri	2052	66	0.99	0.925	0.001	0.021	0
P. troglodytes	2210	78	0.985	0.927	0.001	0.016	0
H. sapiens	4950	528	0.993	0.914	0.001	0.006	0
