# Supplementary material for: Gut fungal profiles reveal phylosymbiosis and codiversification across humans and nonhuman primates
Source: PLoS Biol. 2025 Sep 22;23(9):e3003390. doi: 10.1371/journal.pbio.3003390 (PMC12453195; doi:10.1371/journal.pbio.3003390)
Supplement: S6 Table — (XLSX) [file pbio.3003390.s011.xlsx]

## Sheet: Sheet1
contrast	estimate	conf.low	conf.high	adj.p.value
Between gorilla_beringei and homo_sapiens-Between cercocebus_agilis and homo_sapiens	0.00514489	0.00170605	0.00858372	0.00021057
Between gorilla_gorilla and homo_sapiens-Between cercocebus_agilis and homo_sapiens	0.000195605	-0.00312762	0.00351883	0.999998
Between homo_sapiens and indri_indri-Between cercocebus_agilis and homo_sapiens	0.00784155	0.00398483	0.0116983	4.95479e-08
Between homo_sapiens and pan_troglodytes-Between cercocebus_agilis and homo_sapiens	-0.00204911	-0.00583423	0.00173601	0.684493
Between homo_sapiens and papio_cynocephalus-Between cercocebus_agilis and homo_sapiens	0.0101001	0.00695448	0.0132456	4.443e-09
Between homo_sapiens and procolobus-Between cercocebus_agilis and homo_sapiens	0.0104841	0.00717923	0.013789	4.443e-09
Between gorilla_gorilla and homo_sapiens-Between gorilla_beringei and homo_sapiens	-0.00494928	-0.00766006	-0.0022385	1.58336e-06
Between homo_sapiens and indri_indri-Between gorilla_beringei and homo_sapiens	0.00269667	-0.000646814	0.00604015	0.207657
Between homo_sapiens and pan_troglodytes-Between gorilla_beringei and homo_sapiens	-0.007194	-0.0104546	-0.00393338	6.20357e-09
Between homo_sapiens and papio_cynocephalus-Between gorilla_beringei and homo_sapiens	0.00495517	0.00246536	0.00744499	1.01611e-07
Between homo_sapiens and procolobus-Between gorilla_beringei and homo_sapiens	0.00533922	0.00265096	0.00802748	1.08802e-07
Between homo_sapiens and indri_indri-Between gorilla_gorilla and homo_sapiens	0.00764595	0.00442149	0.0108704	4.50653e-09
Between homo_sapiens and pan_troglodytes-Between gorilla_gorilla and homo_sapiens	-0.00224471	-0.00538317	0.000893742	0.346975
Between homo_sapiens and papio_cynocephalus-Between gorilla_gorilla and homo_sapiens	0.00990445	0.00757691	0.012232	4.44293e-09
Between homo_sapiens and procolobus-Between gorilla_gorilla and homo_sapiens	0.0102885	0.00774981	0.0128272	4.44293e-09
Between homo_sapiens and pan_troglodytes-Between homo_sapiens and indri_indri	-0.00989066	-0.0135894	-0.00619196	4.44309e-09
Between homo_sapiens and papio_cynocephalus-Between homo_sapiens and indri_indri	0.00225851	-0.000782542	0.00529955	0.300703
Between homo_sapiens and procolobus-Between homo_sapiens and indri_indri	0.00264256	-0.000562988	0.0058481	0.18557
Between homo_sapiens and papio_cynocephalus-Between homo_sapiens and pan_troglodytes	0.0121492	0.00919946	0.0150989	4.44293e-09
Between homo_sapiens and procolobus-Between homo_sapiens and pan_troglodytes	0.0125332	0.0094142	0.0156522	4.44293e-09
Between homo_sapiens and procolobus-Between homo_sapiens and papio_cynocephalus	0.000384052	-0.00191722	0.00268532	0.998959
