# Supplementary material for: Gut fungal profiles reveal phylosymbiosis and codiversification across humans and nonhuman primates
Source: PLoS Biol. 2025 Sep 22;23(9):e3003390. doi: 10.1371/journal.pbio.3003390 (PMC12453195; doi:10.1371/journal.pbio.3003390)
Supplement: S7 Table — (XLSX) [file pbio.3003390.s012.xlsx]

## Sheet: Sheet1
NHP species of comparison	Fungal family	Fungal genus	Log2 fold change	Std error	Test statistic	FDR-adjusted P value
P_troglodytes	Saccharomycetales_fam_Incertae_sedis	Diutina	2.93638	0.705344	-3.53898	0.00329738
P_troglodytes	Dipodascaceae	Geotrichum	1.84882	1.17846	-2.30346	0.0421073
P_troglodytes	Saccharomycetaceae	Kazachstania	1.89639	0.828468	-2.58522	0.0241615
P_troglodytes	Russulaceae	Lactarius	5.2914	1.28878	-3.78284	0.00191792
P_troglodytes	Moniliellaceae	Moniliella	2.44782	1.1489	-1.99551	0.0768916
P_troglodytes	Pichiaceae	Pichia	0.937298	0.861734	-2.92518	0.0127451
P_troglodytes	Rhizopodaceae	Rhizopus	2.56788	0.969209	-2.56377	0.0252276
P_troglodytes	Saccharomycetaceae	Saccharomyces	3.72572	1.15463	-3.17947	0.00748635
P_troglodytes	Dipodascaceae	Saprochaete	3.2179	0.709029	-3.92596	0.00141067
P_troglodytes	Trichosporonaceae	Trichosporon	4.28335	0.837812	-4.71573	0.000193564
P_troglodytes	Moniliellaceae	Trichosporonoides	2.82892	0.844756	-2.9833	0.0113871
P_troglodytes	Wallemiaceae	Wallemia	3.53518	0.826857	-3.69699	0.00232542
G_gorilla	Saccharomycetales_fam_Incertae_sedis	Diutina	2.67556	0.535016	4.48624	0.000246065
G_gorilla	Dipodascaceae	Geotrichum	1.34017	0.94617	2.54367	0.0250662
G_gorilla	Saccharomycetaceae	Kazachstania	2.20597	0.60717	3.5229	0.00304225
G_gorilla	Russulaceae	Lactarius	4.14318	1.00817	4.09139	0.000714746
G_gorilla	Moniliellaceae	Moniliella	3.6775	0.757943	4.46717	0.000254292
G_gorilla	Pichiaceae	Pichia	3.83775	0.790127	6.40078	7.45853e-07
G_gorilla	Rhizopodaceae	Rhizopus	2.65128	0.703459	3.74034	0.00178264
G_gorilla	Saccharomycetaceae	Saccharomyces	3.58637	0.929321	4.25473	0.000461451
G_gorilla	Dipodascaceae	Saprochaete	2.37768	0.555855	4.47868	0.00024934
G_gorilla	Trichosporonaceae	Trichosporon	3.5348	0.570102	7.06391	7.53921e-08
G_gorilla	Moniliellaceae	Trichosporonoides	2.56809	0.630183	3.79965	0.00158309
G_gorilla	Wallemiaceae	Wallemia	2.99946	0.612819	4.70651	0.000142825
G_beringei	Saccharomycetales_fam_Incertae_sedis	Diutina	2.93638	0.559919	4.54243	0.000238731
G_beringei	Dipodascaceae	Geotrichum	4.12238	0.867733	4.79256	0.000126577
G_beringei	Saccharomycetaceae	Kazachstania	-0.0783869	0.897851	0.605786	0.590642
G_beringei	Russulaceae	Lactarius	4.73715	1.02259	4.66569	0.00017566
G_beringei	Moniliellaceae	Moniliella	3.6775	0.83899	3.99693	0.00102575
G_beringei	Pichiaceae	Pichia	8.20573	0.515025	15.6549	4.60021e-19
G_beringei	Rhizopodaceae	Rhizopus	2.09606	0.851231	2.46665	0.029456
G_beringei	Saccharomycetaceae	Saccharomyces	3.8287	1.02927	3.81765	0.00159644
G_beringei	Dipodascaceae	Saprochaete	3.2179	0.557969	5.0316	6.00075e-05
G_beringei	Trichosporonaceae	Trichosporon	5.09078	0.567852	8.22636	2.54137e-09
G_beringei	Moniliellaceae	Trichosporonoides	2.82892	0.667166	3.81179	0.00161315
G_beringei	Wallemiaceae	Wallemia	3.53518	0.653905	4.71647	0.000154391
C_agilis	Saccharomycetales_fam_Incertae_sedis	Diutina	0.873319	0.880068	1.52889	0.170363
C_agilis	Dipodascaceae	Geotrichum	0.454049	1.2743	1.78812	0.11172
C_agilis	Saccharomycetaceae	Kazachstania	2.57577	0.888145	2.55197	0.0260576
C_agilis	Russulaceae	Lactarius	2.77921	1.4455	2.54221	0.0264142
C_agilis	Moniliellaceae	Moniliella	2.15989	1.17713	2.39446	0.0358896
C_agilis	Pichiaceae	Pichia	2.41602	0.811627	5.9067	7.75922e-06
C_agilis	Rhizopodaceae	Rhizopus	2.49077	1.03884	2.44902	0.0319418
C_agilis	Saccharomycetaceae	Saccharomyces	5.52517	1.15415	4.49208	0.000344455
C_agilis	Dipodascaceae	Saprochaete	2.47362	0.847971	2.52698	0.0270008
C_agilis	Trichosporonaceae	Trichosporon	5.09078	0.785735	5.87692	8.13496e-06
C_agilis	Moniliellaceae	Trichosporonoides	2.82892	0.925736	2.73784	0.0184346
C_agilis	Wallemiaceae	Wallemia	2.67433	0.913136	2.99092	0.0113871
I_indri	Saccharomycetales_fam_Incertae_sedis	Diutina	2.93638	0.737761	-3.40966	0.00459429
I_indri	Dipodascaceae	Geotrichum	4.08103	1.14107	-3.56908	0.00315053
I_indri	Saccharomycetaceae	Kazachstania	2.57577	0.860946	-2.65631	0.0210521
I_indri	Russulaceae	Lactarius	5.2914	1.34357	-3.63399	0.00276202
I_indri	Moniliellaceae	Moniliella	3.6775	1.10862	-3.00852	0.0110896
I_indri	Pichiaceae	Pichia	9.31424	0.545392	-15.845	1.98508e-17
I_indri	Rhizopodaceae	Rhizopus	3.05712	0.990596	-2.83082	0.0153313
I_indri	Saccharomycetaceae	Saccharomyces	2.81478	1.15092	-3.6458	0.00268551
I_indri	Dipodascaceae	Saprochaete	3.2179	0.738949	-3.77408	0.00198129
I_indri	Trichosporonaceae	Trichosporon	5.09078	0.751873	-6.18285	3.59985e-06
I_indri	Moniliellaceae	Trichosporonoides	2.82892	0.883554	-2.86446	0.0144944
I_indri	Wallemiaceae	Wallemia	-0.17966	1.00595	-1.15535	0.299371
P_cynocephalus	Saccharomycetales_fam_Incertae_sedis	Diutina	2.93638	0.415022	-6.42167	3.38894e-07
P_cynocephalus	Dipodascaceae	Geotrichum	3.91549	0.72811	-5.50274	7.8136e-06
P_cynocephalus	Saccharomycetaceae	Kazachstania	-6.90925	0.842024	5.45458	8.99781e-06
P_cynocephalus	Russulaceae	Lactarius	5.2914	0.746979	-6.72012	1.09351e-07
P_cynocephalus	Moniliellaceae	Moniliella	3.6775	0.618983	-5.56761	6.53759e-06
P_cynocephalus	Pichiaceae	Pichia	9.02326	0.408766	-21.0683	1.57293e-29
P_cynocephalus	Rhizopodaceae	Rhizopus	3.05712	0.553416	-5.24034	1.74894e-05
P_cynocephalus	Saccharomycetaceae	Saccharomyces	5.88677	0.610565	-9.19974	6.84455e-12
P_cynocephalus	Dipodascaceae	Saprochaete	2.99625	0.462369	-5.93331	1.92377e-06
P_cynocephalus	Trichosporonaceae	Trichosporon	5.09078	0.418	-11.5651	5.92394e-16
P_cynocephalus	Moniliellaceae	Trichosporonoides	2.82892	0.495089	-5.31017	1.4439e-05
P_cynocephalus	Wallemiaceae	Wallemia	3.53518	0.484954	-6.58519	1.82715e-07
P_colobus	Saccharomycetales_fam_Incertae_sedis	Diutina	2.93638	0.492606	-5.15859	3.24412e-05
P_colobus	Dipodascaceae	Geotrichum	5.01269	0.72805	-6.33787	8.18759e-07
P_colobus	Saccharomycetaceae	Kazachstania	2.14468	0.587483	-3.68874	0.00201356
P_colobus	Russulaceae	Lactarius	5.2914	0.894483	-5.48623	1.19341e-05
P_colobus	Moniliellaceae	Moniliella	3.6775	0.737618	-4.54255	0.000216807
P_colobus	Pichiaceae	Pichia	8.88316	0.476894	-17.467	2.44844e-22
P_colobus	Rhizopodaceae	Rhizopus	3.05712	0.657963	-4.27225	0.000436192
P_colobus	Saccharomycetaceae	Saccharomyces	5.88677	0.731927	-7.47343	1.82624e-08
P_colobus	Dipodascaceae	Saprochaete	3.2179	0.491054	-5.71414	6.43436e-06
P_colobus	Trichosporonaceae	Trichosporon	5.09078	0.499799	-9.34278	2.19409e-11
P_colobus	Moniliellaceae	Trichosporonoides	2.82892	0.587001	-4.32976	0.000366408
P_colobus	Wallemiaceae	Wallemia	3.53518	0.575115	-5.35801	1.72028e-05
