# Supplementary material for: Gut fungal profiles reveal phylosymbiosis and codiversification across humans and nonhuman primates
Source: PLoS Biol. 2025 Sep 22;23(9):e3003390. doi: 10.1371/journal.pbio.3003390 (PMC12453195; doi:10.1371/journal.pbio.3003390)
Supplement: S8 Table — (XLSX) [file pbio.3003390.s013.xlsx]

## Sheet: Sheet1
OTU	Phylum	Class	Order	Family	Genus	Species	Parafit statistic	Parafit FDR-adjusted P	PACo R2	PACo FDR-adjusted P
OTU_169	Ascomycota	Dothideomycetes	Dothideales	Saccotheciaceae	Aureobasidium	Aureobasidium Genus	0.177877	0.0375	0.37297	0
OTU_456	Ascomycota	Sordariomycetes	Xylariales	Xylariaceae	Xylaria	Xylaria Genus	0.00649339	0.0375	0.212645	0
OTU_329	Ascomycota	Eurotiomycetes	Eurotiales	Aspergillaceae	Talaromyces	Talaromyces Genus	0.0108953	0.0375	0.172556	0
OTU_5023	Ascomycota	Sordariomycetes	Trichosphaeriales	Trichosphaeriaceae	Nigrospora	Nigrospora Genus	0.00107273	0.0375	0.171875	0
OTU_2339	Ascomycota	Dothideomycetes	Pleosporales	Pleosporales Order	Pleosporales Order	Pleosporales Order	0.000973642	0.0375	0.144936	0
OTU_86	Ascomycota	Saccharomycetes	Saccharomycetales	Pichiaceae	Saturnispora	Saturnispora_diversa	0.00281521	0.0375	0.136982	0
OTU_559	Ascomycota	Sordariomycetes	Trichosphaeriales	Trichosphaeriaceae	Nigrospora	Nigrospora_saccharicola	0.00904105	0.0375	0.0786141	0
OTU_384	Ascomycota	Sordariomycetes	Xylariales	Xylariaceae	Xylaria	Xylaria Genus	0.00597491	0.0375	0.0482398	0
OTU_282	Basidiomycota	Malasseziomycetes	Malasseziales	Malasseziaceae	Malassezia	Malassezia_arunalokei	0.000582785	0.0375	0.0473758	0
OTU_89	Ascomycota	Sordariomycetes	Trichosphaeriales	Trichosphaeriaceae	Nigrospora	Nigrospora_hainanensis	0.0519147	0.0375	0.00716862	0
OTU_12	Ascomycota	Dothideomycetes	Botryosphaeriales	Botryosphaeriaceae	Lasiodiplodia	Lasiodiplodia Genus	0.483387	0.0375	0.001	0
OTU_6	Ascomycota	Dothideomycetes	Capnodiales	Cladosporiaceae	Cladosporium	Cladosporium Genus	1.2613	0.0375	NA	NA
OTU_88	Ascomycota	Saccharomycetes	Saccharomycetales	Saccharomycetales_fam_Incertae_sedis	Candida	Candida_albicans	0.0160193	0.06	0.0318267	0
OTU_237	Ascomycota	Dothideomycetes	Pleosporales	Roussoellaceae	Roussoella	Roussoella Genus	0.00270127	0.06	0.0266509	0.0353535
OTU_90	Ascomycota	Sordariomycetes	Hypocreales	Hypocreaceae	Trichoderma	Trichoderma Genus	0.00350678	0.06	0.0185319	0
OTU_3925	Ascomycota	Sordariomycetes	Trichosphaeriales	Trichosphaeriaceae	Nigrospora	Nigrospora Genus	0.00141071	0.084375	0.0537042	0
OTU_426	Basidiomycota	Agaricomycetes	Polyporales	Ganodermataceae	Ganoderma	Ganoderma_eickeri	0.000674769	0.105882	0.0359046	0.0803489
OTU_931	Basidiomycota	Agaricomycetes	Agaricales	Psathyrellaceae	Parasola	Parasola Genus	0.000196782	0.125	0.322543	0
OTU_264	Basidiomycota	Agaricomycetes	Agaricales	Psathyrellaceae	Parasola	Parasola Genus	6.20443e-05	0.592105	0.15644	0
OTU_13	Basidiomycota	Malasseziomycetes	Malasseziales	Malasseziaceae	Malassezia	Malassezia Genus	0.0378045	0.6075	NA	NA
OTU_1337	Ascomycota	Sordariomycetes	Glomerellales	Plectosphaerellaceae	Plectosphaerellaceae Family	Plectosphaerellaceae Family	6.10863e-05	0.835714	0.0861215	0.576132
OTU_826	Ascomycota	Sordariomycetes	Sordariales	Sordariaceae	Neurospora	Neurospora Genus	6.57101e-05	1	0.218359	0
OTU_855	Ascomycota	Dothideomycetes	Pleosporales	Didymellaceae	Didymellaceae Family	Didymellaceae Family	7.1285e-05	1	0.0903908	0.0186071
OTU_100	Ascomycota	Saccharomycetes	Saccharomycetales	Debaryomycetaceae	Kurtzmaniella	Kurtzmaniella_quercitrusa	9.6241e-05	1	0.0573816	0.309343
OTU_506	Ascomycota	Sordariomycetes	Hypocreales	Stachybotryaceae	Myxospora	Myxospora_musae	0.00027736	1	0.0423703	0.656566
OTU_57	Ascomycota	Saccharomycetes	Saccharomycetales	Pichiaceae	Pichia	Pichia_kluyveri	0.000549691	1	0.0249563	0
OTU_135	Ascomycota	Sordariomycetes	Hypocreales	Nectriaceae	Nectriaceae Family	Nectriaceae Family	0.00246017	1	0.0241126	0
OTU_281	Ascomycota	Sordariomycetes	Glomerellales	Plectosphaerellaceae	Chordomyces	Chordomyces_antarcticus	0.000238192	1	0.0228592	1
OTU_289	Basidiomycota	Agaricomycetes	Agaricales	Psathyrellaceae	Coprinellus	Coprinellus_disseminatus	0.000573339	1	0.0200964	0.475913
OTU_196	Ascomycota	Ascomycota Phylum	Ascomycota Phylum	Ascomycota Phylum	Ascomycota Phylum	Ascomycota Phylum	0.000416293	1	0.0156148	0.0673401
OTU_192	Basidiomycota	Tremellomycetes	Tremellales	Trimorphomycetaceae	Saitozyma	Saitozyma_podzolica	0.000968755	1	0.0135346	0.731452
OTU_253	Ascomycota	Sordariomycetes	Sordariomycetes Class	Sordariomycetes Class	Sordariomycetes Class	Sordariomycetes Class	0.00229407	1	0.0109481	0.339394
OTU_96	Ascomycota	Dothideomycetes	Pleosporales	Pleosporales Order	Pleosporales Order	Pleosporales Order	0.00491932	1	0.0085539	0.13834
OTU_111	Ascomycota	Lecanoromycetes	Gyalectales	Phlyctidaceae	Phlyctis	Phlyctis_speirea	1.44235e-05	1	0.00723797	1
OTU_35	Ascomycota	Ascomycota Phylum	Ascomycota Phylum	Ascomycota Phylum	Ascomycota Phylum	Ascomycota Phylum	0.000367303	1	0.00416065	0.989899
OTU_81	Ascomycota	Ascomycota Phylum	Ascomycota Phylum	Ascomycota Phylum	Ascomycota Phylum	Ascomycota Phylum	0.000310785	1	0.00389301	1
OTU_53	Ascomycota	Saccharomycetes	Saccharomycetales	Saccharomycetales Order	Saccharomycetales Order	Saccharomycetales Order	0.000470965	1	0.00355222	1
OTU_551	Ascomycota	Saccharomycetes	Saccharomycetales	Pichiaceae	Pichia	Pichia_bovicola	0.000217941	1	0.00289549	1
OTU_1	Ascomycota	Saccharomycetes	Saccharomycetales	Pichiaceae	Pichia	Pichia_bovicola	0.00934096	1	NA	NA
OTU_10	Ascomycota	Saccharomycetes	Saccharomycetales	Saccharomycetales Order	Saccharomycetales Order	Saccharomycetales Order	0.000552601	1	NA	NA
OTU_129	Ascomycota	Dothideomycetes	Pleosporales	Periconiaceae	Periconia	Periconia_celtidis	0.00978579	1	NA	NA
OTU_20	Basidiomycota	Tremellomycetes	Trichosporonales	Trichosporonaceae	Trichosporon	Trichosporon Genus	0.00231866	1	0.002	1
OTU_25	Ascomycota	Saccharomycetes	Saccharomycetales	Saccharomycodaceae	Hanseniaspora	Hanseniaspora Genus	0.0243047	1	0.0034	0
OTU_3	Ascomycota	Saccharomycetes	Saccharomycetales	Dipodascaceae	Geotrichum	Geotrichum_silvicola	0.0218439	1	0.01	0
OTU_46	Ascomycota	Saccharomycetes	Saccharomycetales	Saccharomycetaceae	Saccharomyces	Saccharomyces Genus	0.0353207	1	0.0028	0
