# Supplementary material for: Gut fungal profiles reveal phylosymbiosis and codiversification across humans and nonhuman primates
Source: PLoS Biol. 2025 Sep 22;23(9):e3003390. doi: 10.1371/journal.pbio.3003390 (PMC12453195; doi:10.1371/journal.pbio.3003390)
Supplement: S9 Table — For each hominid ‘split’, estimated divergence times from fungal sequence divergence is shown with 95% confidence intervals. (XLSX) [file pbio.3003390.s014.xlsx]

## Sheet: Sheet1
Split	OTU	Fungal taxa	Estimated divergence time	95% confidence interval
Between G. beringei and G. gorilla	OTU_12	Lasiodiplodia spp.	8.394	0.248
Between G. beringei and H. sapiens	OTU_12	Lasiodiplodia spp.	7.036	0.571
Between G. beringei and P. troglodytes	OTU_12	Lasiodiplodia spp.	7.789	0.249
Between G. gorilla and H. sapiens	OTU_12	Lasiodiplodia spp.	6.155	0.025
Between G. gorilla and P. troglodytes	OTU_12	Lasiodiplodia spp.	6.757	0.011
Between G. beringei and G. gorilla	OTU_169	Aureobasidium spp.	9.862	0.342
Between G. beringei and H. sapiens	OTU_169	Aureobasidium spp.	9.054	0.064
Between G. beringei and P. troglodytes	OTU_169	Aureobasidium spp.	6.976	0.077
Between G. gorilla and H. sapiens	OTU_169	Aureobasidium spp.	5.298	0.242
Between G. gorilla and P. troglodytes	OTU_169	Aureobasidium spp.	6.957	0.513
Between G. beringei and G. gorilla	OTU_2339	Pleosporales spp.	4.04	0.266
Between G. beringei and H. sapiens	OTU_2339	Pleosporales spp.	2.82	0.967
Between G. beringei and P. troglodytes	OTU_2339	Pleosporales spp.	4.934	1.113
Between G. gorilla and H. sapiens	OTU_2339	Pleosporales spp.	5.598	0.314
Between G. gorilla and P. troglodytes	OTU_2339	Pleosporales spp.	4.299	0.552
Between G. beringei and G. gorilla	OTU_282	Malassezia arunalokei	6.52	0.163
Between G. beringei and H. sapiens	OTU_282	Malassezia arunalokei	4.026	0.217
Between G. beringei and P. troglodytes	OTU_282	Malassezia arunalokei	4.995	0.218
Between G. gorilla and H. sapiens	OTU_282	Malassezia arunalokei	5.892	2.583
Between G. gorilla and P. troglodytes	OTU_282	Malassezia arunalokei	5.755	2.726
Between G. beringei and G. gorilla	OTU_329	Talaromyces spp.	12.239	0.397
Between G. beringei and H. sapiens	OTU_329	Talaromyces spp.	11.18	0.176
Between G. beringei and P. troglodytes	OTU_329	Talaromyces spp.	9.9	0.197
Between G. gorilla and H. sapiens	OTU_329	Talaromyces spp.	8.705	0.386
Between G. gorilla and P. troglodytes	OTU_329	Talaromyces spp.	8.058	0.317
Between G. beringei and G. gorilla	OTU_384	Xylaria spp. (2)	21.624	0.381
Between G. beringei and H. sapiens	OTU_384	Xylaria spp. (2)	20.281	0.74
Between G. beringei and P. troglodytes	OTU_384	Xylaria spp. (2)	20.588	0.472
Between G. gorilla and H. sapiens	OTU_384	Xylaria spp. (2)	7.254	0.767
Between G. gorilla and P. troglodytes	OTU_384	Xylaria spp. (2)	7.606	0.492
Between G. beringei and G. gorilla	OTU_456	Xylaria spp. (1)	34.544	0.876
Between G. beringei and H. sapiens	OTU_456	Xylaria spp. (1)	31.2	1.528
Between G. beringei and P. troglodytes	OTU_456	Xylaria spp. (1)	31.571	0.941
Between G. gorilla and H. sapiens	OTU_456	Xylaria spp. (1)	6.815	1.303
Between G. gorilla and P. troglodytes	OTU_456	Xylaria spp. (1)	7.937	0.999
Between G. beringei and G. gorilla	OTU_5023	Nigrospora spp.	4.992	0.711
Between G. beringei and H. sapiens	OTU_5023	Nigrospora spp.	6.538	1.339
Between G. beringei and P. troglodytes	OTU_5023	Nigrospora spp.	6.457	9.109
Between G. gorilla and H. sapiens	OTU_5023	Nigrospora spp.	5.955	0.401
Between G. gorilla and P. troglodytes	OTU_5023	Nigrospora spp.	5.016	0.83
Between G. beringei and G. gorilla	OTU_559	Nigrospora saccharicola	4.861	0.127
Between G. beringei and H. sapiens	OTU_559	Nigrospora saccharicola	5.438	0.199
Between G. beringei and P. troglodytes	OTU_559	Nigrospora saccharicola	7.63	0.19
Between G. gorilla and H. sapiens	OTU_559	Nigrospora saccharicola	3.644	0.267
Between G. gorilla and P. troglodytes	OTU_559	Nigrospora saccharicola	5.904	0.269
Between G. beringei and G. gorilla	OTU_86	Saturnispora diversa	10.904	0.901
Between G. beringei and H. sapiens	OTU_86	Saturnispora diversa	7.038	2.96
Between G. beringei and P. troglodytes	OTU_86	Saturnispora diversa	7.414	1.565
Between G. gorilla and H. sapiens	OTU_86	Saturnispora diversa	14.144	0.675
Between G. gorilla and P. troglodytes	OTU_86	Saturnispora diversa	14.76	0.397
Between G. beringei and G. gorilla	OTU_89	Nigrospora hainanensis	6.248	0.098
Between G. beringei and H. sapiens	OTU_89	Nigrospora hainanensis	4.427	0.091
Between G. beringei and P. troglodytes	OTU_89	Nigrospora hainanensis	5.179	0.033
Between G. gorilla and H. sapiens	OTU_89	Nigrospora hainanensis	6.535	0.211
Between G. gorilla and P. troglodytes	OTU_89	Nigrospora hainanensis	6.631	0.086
